# Supplementary material for: Evolution of Predicted Acid Resistance Mechanisms in the Extremely Acidophilic Leptospirillum Genus
Source: Genes (Basel). 2020 Apr 3;11(4):389. doi: 10.3390/genes11040389 (PMC7231039; doi:10.3390/genes11040389)
Supplement: Supplementary file 1 [file genes-11-00389-s001.zip]

Archive with 5 entries (4 files):
- Supplementary_files_proofed.docx
- __MACOSX/
- __MACOSX/._Supplementary_files_proofed.docx
- Suppl-Tables_proofed.xlsx
- __MACOSX/._Suppl-Tables_proofed.xlsx
