# Supplementary material for: Evolution of Predicted Acid Resistance Mechanisms in the Extremely Acidophilic Leptospirillum Genus
Source: Genes (Basel). 2020 Apr 3;11(4):389. doi: 10.3390/genes11040389 (PMC7231039; doi:10.3390/genes11040389)
Supplement: Supplementary file 1 [file genes-11-00389-s001.zip › Suppl-Tables_proofed.xlsx]

## Sheet: 16S rRNA
16S rRNA gene sequences used for the phylogenetic tree
Genome	IMG gene-ID	NCBI ID/Locus tag
Leptospirillum ferrooxidans C2-3	2540577894
Leptospirillum ferriphilum YSK	2578399152
"Leptospirillum rubarum"		DS180875.1
Leptospirillum sp. '5-way CG'		DS995260.1
Leptospirillum sp. 'C75'	2601005274
Leptospirillum ferriphilum DX	NZ_MPOJ01000003.1	BOX24_RS01505
Leptospirillum ferriphilum ZJ	NZ_MPOK01000021.1	BOX30_RS04490
Leptospirillum ferriphilum DSM 14647	NZ_OBMB01000001.1	LFTS_RS01880
Leptospirillum ferriphilum ML-04	NC_018649.1	LFML04_RS06605
Leptospirillum ferriphilum Sp-Cl	NZ_LGSH01000013.1	AOA54_RS01985
Leptospirillum sp. 'CF-1'	NZ_CP012147.1	ABH19_RS05885
"Leptospirillum ferrodiazotrophum"	GG693866.1	NCBI ID
Nitrospira marina Nb-295	2597410659
Nitrospira moscoviensis NSP M-1	2641365804
Candidatus Nitrospira defluvii	649659598
Candidatus Nitrospira inopinata ENR4	2686679870
Candidatus Nitrospira nitrificans COMA2	2691599002
Candidatus Nitrospira nitrosa COMA1	2691459106
Thermodesulfovibrio thiophilus DSM 17215	2524007183
Thermodesulfovibrio yellowstonii DSM 11347	643375199
Thermodesulfovibrio sp. N1		MAVV010000121
Thermodesulfovibrio islandicus DSM 12570	2529394115
Thermodesulfovibrio hydrogeniphilus DSM 18151	2574351751
Thermodesulfovibrio aggregans JCM 13213	2731432157
Candidatus Magnetoovum chiemensis CS-04	2635923262
Candidatus Magnetobacterium casensis MYR-1	2586912091

## Sheet: AR-genes
Acid resistance genes Ids and description annotation from the Leptospirillum genomes and the N. marina Nb-295
POTASSIUM CHANNEL
Gene	Predicted function	Conserved Domains	Lfdia	LfC23	LferDSM	LII5way	LferZJ	LferSpCl	LferDX	LferYSK	LferML04	Lrub	LspIICF1	LIIC75	Nmar
kch	voltage-gated potassium channel	PRK10537; pfam07885; COG0569	EES53521.1	BAM06655.1	WP_036082130.1	EDZ40440.1	WP_077397376.1	WP_053765340.1	WP_038505919.1	AIA30988.1	WP_014961712.1	EAY56392.1	WP_023524996.1	EIJ75033.1	---------------
trkA	putative potassium channel protein	pfam02254; COG1226; PRK10537; pfam07885	EES52887.1	BAM07790.1	WP_036080750.1	EDZ40016.1	WP_014962015.1	WP_014962015.1	WP_014962015.1	AIA31202.1	WP_014962015.1	EAY58212.1	WP_014962015.1	EIJ76447.1	2597410370
POTASSIUM UPTAKE
Gene	Predicted function	Conserved Domains	Lfdia	LfC23	LferDSM	LII5way	LferZJ	LferSpCl	LferDX	LferYSK	LferML04	Lrub	LspIICF1	LIIC75	Nmar
kdpC	K(+)-transporting ATPase subunit C	pfam02669; COG2156; PRK00315; TIGR00681	EES51799.1	BAM06867.1	WP_081938075.1	EDZ38398.1	WP_014960305.1	WP_023525866.1	WP_077304046.1	AIA30109.1	WP_014960305.1	EAY57533.1	WP_023525866.1	EIJ75847.1	---------------
kdpA	K(+)-transporting ATPase subunit A	pfam03814; PRK05482; COG2060; TIGR00680	EES51798.1	BAM06868.1	WP_036081326.1	EDZ38399.1	WP_014960306.1	WP_014960306.1	WP_077304049.1	AIA30110.1	WP_014960306.1	EAY57532.1	WP_023525865.1	EIJ75846.1	---------------
kdpB	K+-transporting ATPase, B subunit	PRK01122; cd02078; COG2216; TIGR01497;	EES51796.1	BAM06869.1	WP_036081329.1	EDZ38400.1	WP_014960307.1	WP_077304053.1	WP_077304053.1	AIA30111.1	WP_014960307.1	EAY57531.1	WP_077304053.1	EIJ75845.1	---------------
kdpD	K+-sensing histidine kinase KdpD	pfam02702; COG2205; pfam02702; COG2205	EES51795.1	BAM06870.1	WP_036081349.1	EDZ38405.1	WP_077397755.1	WP_053764896.1	WP_038504630.1	AIA30112.1	WP_014960315.1	EAY57526.1	WP_014960315.1	EIJ75841.1	---------------
POLYAMINE BIOSYNTHESIS
Gene	Predicted function	Conserved Domains	Lfdia	LfC23	LferDSM	LII5way	LferZJ	LferSpCl	LferDX	LferYSK	LferML04	Lrub	LspIICF1	LIIC75	Nmar
speH	S-adenosylmethionine decarboxylase proenzyme	TIGR03330; PRK03124; COG1586; pfam02675	EES53972.1	BAM07195.1	WP_036083548.1	EDZ38775.1	WP_014960852.1	WP_014960852.1	WP_014960852.1	AIA30375.1	WP_014960852.1	EAY55693.1	WP_014960852.1	EIJ77154.1	---------------
speE	Spermidine synthase	PLN02823; COG0421; TIGR00417; pfam01564	EES53973.1	BAM07196.1	WP_036083546.1	EDZ38776.1	WP_077303506.1	WP_014960851.1	WP_077303506.1	AIA30374.1	WP_023525624.1	EAY55692.1	WP_023525624.1	EIJ77155.1	---------------
odc-like	Aminotransferase class I/II-fold pyridoxal phosphate-dependent enzyme	COG1982; cd00615; pfam01276; PRK15399	EES53974.1	BAM07197.1	WP_036083544.1	EDZ38777.1	WP_014960850.1	WP_014960850.1	WP_014960850.1	AIA30373.1	WP_014960850.1	EAY55691.1	WP_014960850.1	EIJ77156.1	---------------
hyp4	UPF0182 family protein	pfam03699; COG1615; PRK02509	EES53975.1	BAM07198.1	WP_036083541.1	EDZ38778.1	WP_077397811.1	WP_053764708.1	WP_077303507.1	AIA30372.1	WP_014960849.1	EAY55690.1	WP_023525625.1	EIJ77157.1	---------------
HOPANOID BIOSYNTHESIS
Gene	Predicted function	Conserved Domains	Lfdia	LfC23	LferDSM	LII5way	LferZJ	LferSpCl	LferDX	LferYSK	LferML04	Lrub	LspIICF1	LIIC75	Nmar
hpnC	phytoene synthase	TIGR03464; pfam00494; cd00683; COG1562	EES53612.1	BAM07637.1	WP_036082088.1	EDZ40265.1	WP_077397532.1	WP_053765253.1	WP_023524786.1	AIA31086.1	WP_014961857.1	EAY56604.1	WP_023524786.1	EIJ77219.1	---------------
hpnE	FAD-dependent oxidoreductase	TIGR03467; pfam01593; PRK07233; COG3349	EES53611.1	BAM07638.1	WP_036082090.1	EDZ40264.1	WP_077397531.1	WP_014961858.1	WP_023524785.1	AIA31956.1	WP_014961858.1	EAY56605.1	WP_023524785.1	EIJ77218.1	---------------
hpnE	FAD-dependent oxidoreductase	TIGR03467; pfam01593; COG3349; PLN02487	---------------	---------------	---------------	---------------	---------------	---------------	---------------	---------------	---------------	---------------	---------------	---------------	2597407534
hpnD	squalene synthase HpnD	TIGR03465; pfam00494; cd00683; COG1562	EES53610.1	BAM07639.1	WP_052157827.1	EDZ40263.1	WP_023524784.1	WP_053765252.1	WP_023524784.1	AIA31087.1	WP_014961859.1	EAY56606.1	WP_023524784.1	EIJ77217.1	2597407535
sps	Squalene/phytoene synthase	pfam00494; cd00683; COG1562; TIGR03465	---------------	---------------	---------------	---------------	---------------	---------------	---------------	---------------	---------------	---------------	---------------	---------------	2597408145
hpnF	Squalene-hopene cyclase	cd02892; TIGR01507; pfam13243; COG1657	EES53667.1	BAM07441.1	WP_099590626.1	EDZ38599.1	WP_038504804.1	WP_053764787.1	WP_038504804.1	AIA30206.1	WP_014960600.1	EAY57382.1	WP_023525773.1	EIJ77471.1	2597410131
hpnF2	Squalene-hopene cyclase	cd02892; TIGR01507; pfam13243; COG1657; COG1309	---------------	---------------	---------------	---------------	---------------	---------------	---------------	---------------	---------------	---------------	---------------	---------------	2597408849	*second copy wich best hits are from Acidobacteria and other taxa, not from nitrospirae. N-term is a DNA-binding transcriptional regulator, AcrR family
hpnH	adenosyl-hopene transferase HpnH	TIGR03470; pfam11946; COG0535; cd01335	EES52785.1	BAM06543.1	WP_014961352.1	EDZ39105.1	WP_077397357.1	WP_014961352.1	WP_014961352.1	AIA30760.1	WP_014961352.1	EAY56016.1	WP_023525297.1	EIJ76895.1	2597410120
hpnG	phosphorylase	cd17877; TIGR03468; pfam01048; COG0775	EES53666.1	---------------	---------------	---------------	---------------	---------------	---------------	---------------	---------------	---------------	---------------	---------------	---------------
hpnG	phosphorylase	TIGR03468; cd17877	---------------	---------------	WP_036081684.1	EDZ38598.1	WP_038504807.1	WP_053764786.1	WP_038504807.1	AIA31572.1	WP_014960601.1	EAY57381.1	WP_023525772.1	EIJ77470.1	---------------
hpnG	Adenosylhomocysteine nucleosidase	cd17877; TIGR03468; COG0775; pfam01048	---------------	---------------	---------------	---------------	---------------	---------------	---------------	---------------	---------------	---------------	---------------	---------------	2597410130
hpnR	hopanoid C-3 methylase HpnR	TIGR04367; COG1032; pfam02310; cd02068	---------------	BAM06843.1	WP_036083969.1	EDZ39867.1	WP_038507706.1	WP_038507706.1	WP_038507706.1	AIA31324.1	LFML04_RS12245	EAY58044.1	WP_023524529.1	EIJ75899.1	2597408946
hpnI	glycosyltransferase	TIGR03472; cd02520; pfam13506; COG1215	EES53660.1	before LFE_1757	WP_036081697.1	EDZ38592.1	WP_023525770.1	WP_053764784.1	WP_023525770.1	AIA31575.1	WP_014960606.1	EAY57375.1	WP_023525770.1	EIJ77464.1	---------------
hpnJ1	hopanoid biosynthesis associated radical SAM protein HpnJ	TIGR03471; COG1032; smart00729; NF033070	EES53661.1	BAM07436.1	WP_036081694.1	EDZ38593.1	WP_014960605.1	WP_014960605.1	WP_014960605.1	AIA30209.1	WP_014960605.1	EAY57376.1	WP_014960605.1	EIJ77465.1	---------------
hpnJ2	B12-binding domain-containing radical SAM protein	TIGR03471; COG1032; smart00729; cd02068; pfam02310	EES52069.1	BAM07830.1	WP_014962050.1	EDZ40052.1	WP_014962050.1	WP_014962050.1	WP_014962050.1	AIA31230.1	WP_014962050.1	EAY58176.1	WP_023524595.1	EIJ76411.1	---------------
hpnJ3	B12-binding domain-containing radical SAM protein	TIGR03471; COG1032; smart00729; NF033070	---------------	---------------	WP_036084019.1	---------------	---------------	WP_053764480.1	WP_014961475.1	---------------	WP_014961475.1	---------------	---------------	---------------	---------------
ispH	4-hydroxy-3-methylbut-2-enyl diphosphate reductase	cd13944; pfam02401; PRK01045; COG0761; TIGR00216	EES53662.1	BAM07437.1	WP_036081692.1	EDZ38594.1	WP_014960604.1	WP_014960604.1	WP_014960604.1	AIA30208.1	WP_014960604.1	EAY57377.1	WP_014960604.1	EIJ77466.1	2597407077
hpnA	NAD-dependent epimerase/dehydratase family protein	TIGR03466; cd05228; COG0451; pfam01370	EES53663.1	BAM07438.1	WP_036081690.1	EDZ38595.1	WP_014960603.1	WP_014960603.1	WP_014960603.1	AIA30207.1	WP_014960603.1	EAY57378.1	WP_014960603.1	EIJ77467.1	2597410378
hpnA	SDR family oxidoreductase	cd05228; TIGR03466; COG0451; pfam01370	---------------	BAM07290.1	---------------	---------------	---------------	---------------	---------------	---------------	---------------	---------------	---------------	---------------	2597406785
hpnO	acetylornithine aminotransferase	PRK02627; COG4992; TIGR00707; cd00610; pfam00202	EES52888.1	BAM07789.1	WP_052157737.1	EDZ40015.1	WP_051613923.1	WP_051613923.1	WP_077304520.1	AIA31201.1	WP_014962014.1	EAY58213.1	WP_014962014.1	EIJ76448.1	2597410676
hpnP	radical SAM protein	COG1032; smart00729; TIGR03471; NF033070	EES52395.1	---------------	WP_052157756.1	EDZ38369.1	WP_014960253.1	WP_014960253.1	WP_101494907.1	AIA30092.1	WP_014960253.1	EAY57601.1	WP_014960253.1	EIJ76571.1	---------------
hpnP	radical SAM protein	COG1032; smart00729; TIGR04014; cd02068	---------------	---------------	---------------	---------------	---------------	---------------	---------------	---------------	---------------	---------------	---------------	---------------	2597410672
STARVATION LIPOPROTEIN
Gene	Predicted function	Conserved Domains	Lfdia	LfC23	LferDSM	LII5way	LferZJ	LferSpCl	LferDX	LferYSK	LferML04	Lrub	LspIICF1	LIIC75	Nmar
slp1	Outer membrane lipoprotein	pfam03843; COG3065; TIGR00752	---------------	---------------	---------------	---------------	---------------	---------------	---------------	---------------	---------------	---------------	---------------	---------------	2597407837
slp2	Outer membrane lipoprotein	pfam03843; COG3065; TIGR00752	---------------	---------------	---------------	---------------	---------------	---------------	---------------	---------------	---------------	---------------	---------------	---------------	2597406996
slp3	Outer membrane lipoprotein	pfam03843; COG3065; TIGR00752	---------------	---------------	---------------	---------------	---------------	---------------	---------------	---------------	---------------	---------------	---------------	---------------	2597407355
slp4	Outer membrane lipoprotein	pfam03843; COG3065; TIGR00752	---------------	---------------	---------------	---------------	---------------	---------------	---------------	---------------	---------------	---------------	---------------	---------------	2597409620
slp5	Slp family lipoprotein	pfam03843; COG3065; TIGR00752	---------------	---------------	WP_081938108.1	EDZ40254.1	WP_053765247.1	WP_053765247.1	WP_053765247.1	AIA31960.1	WP_014961869.1	EAY56615.1	WP_081938108.1	EIJ77208.1	---------------
slp5	Slp family lipoprotein	pfam03843	EES52188.1	BAM07647.1	---------------	---------------	---------------	---------------	---------------	---------------	---------------	---------------	---------------	---------------	---------------
slp6	Slp family lipoprotein	pfam03843; COG3065	EES52219.1	---------------	---------------	---------------	---------------	---------------	---------------	---------------	---------------	---------------	---------------	---------------	---------------
slp7	Outer membrane lipoprotein	pfam03843	---------------	BAM06844.1	WP_023525693.1	EDZ38740.1	WP_014960740.1	WP_014960740.1	WP_014960740.1	AIA30294.1	WP_014960740.1	EAY57262.1	WP_023525693.1	EIJ77351.1	---------------
slp7	Outer membrane lipoprotein	pfam03843; COG3065; TIGR00752	EES53932.1	---------------	---------------	---------------	---------------	---------------	---------------	---------------	---------------	---------------	---------------	---------------	---------------
slp8	Outer membrane lipoprotein	pfam03843; COG3065; TIGR00752	---------------	---------------	WP_081938098.1	EDZ40418.1	WP_077397377.1	WP_053765339.1	WP_051613883.1	AIA30990.1	WP_014961714.1	EAY56394.1	WP_049713727.1	EIJ75031.1	---------------
CLC CHANNEL
Gene	Predicted function	Conserved Domains	Lfdia	LfC23	LferDSM	LII5way	LferZJ	LferSpCl	LferDX	LferYSK	LferML04	Lrub	LspIICF1	LIIC75	Nmar
clcA	CLC voltage-gated chloride channel	cd00400; pfam00654; COG0038; PRK01862; cd04613	EES53674.1	BAM06532.1	WP_014961359.1	EDZ39099.1	WP_038505605.1	WP_038505605.1	WP_014961359.1	AIA30764.1	WP_014961359.1	EAY56022.1	WP_023525291.1	EIJ76889.1	---------------
SODIUM ANTIPORTER
Gene	Predicted function	Conserved Domains	Lfdia	LfC23	LferDSM	LII5way	LferZJ	LferSpCl	LferDX	LferYSK	LferML04	Lrub	LspIICF1	LIIC75	Nmar
nahP1	Na+/H+ antiporter	COG0025; TIGR00831; pfam00999; PRK05326	---------------	---------------	WP_036080228.1	EDZ39400.1	WP_014960212.1	WP_053764915.1	WP_014960212.1	AIA30063.1	WP_014960212.1	EAY57640.1	WP_020859321.1	EIJ76609.1	---------------
nahP2	Na+/H+ antiporter	TIGR00831; COG0025; pfam00999; PRK05326	---------------	---------------	WP_036081901.1	EDZ40431.1	WP_038505905.1	WP_053765343.1	WP_038505905.1	AIA31907.1	WP_014961703.1	EAY56383.1	WP_023525005.1	EIJ75042.1	---------------
nahP2	Na+/H+ antiporter	COG0025; TIGR00831; pfam00999; PRK05326	---------------	---------------	---------------	---------------	---------------	---------------	---------------	---------------	WP_050995593.1	---------------	---------------	---------------	---------------
DESCARBOXYLATION SYSTEM
Gene	Predicted function	Conserved Domains	Lfdia	LfC23	LferDSM	LII5way	LferZJ	LferSpCl	LferDX	LferYSK	LferML04	Lrub	LspIICF1	LIIC75	Nmar
gadA/B	Glutamate decarboxylase	TIGR01788; COG0076; cd06450; pfam00282	EES52102.1	BAM06654.1	WP_036081421.1	EDZ38437.1	WP_077397852.1	WP_053764872.1	WP_014960475.1	AIA30132.1	WP_014960475.1	EAY57494.1	WP_014960475.1	EIJ75810.1	---------------
gadC1	Amino acid permease	TIGR00909; COG0531; pfam13520; PRK11357	---------------	---------------	---------------	---------------	---------------	---------------	---------------	---------------	---------------	---------------	---------------	---------------	2597407566
gadC1	Amino acid permease	TIGR00909; COG0531; pfam13520; PRK11357	---------------	BAM07583.1	WP_036082173.1	EDZ40319.1	WP_077304295.1	WP_081824156.1	WP_077304295.1	AIA31046.1	WP_014961798.1	EAY56537.1	WP_077304295.1	EIJ75661.1
gadC2a	Amino acid permease	COG0531; TIGR00909; pfam13520; PRK11357; cd00293	EES51803.1	BAM06865.1	WP_036081321.1	EDZ38396.1	WP_014960303.1	WP_023525868.1	WP_014960303.1	AIA30107.1	WP_014960303.1	EAY57535.1	WP_023525868.1	EIJ75849.1	---------------
gadC2b	Amino acid permease	COG0531; TIGR00909; pfam13520; PRK11357	EES52610.1	BAM07589.1	WP_036082019.1	EDZ40313.1	WP_023524816.1	WP_023524816.1	WP_023524816.1	AIA31048.1	WP_014961804.1	EAY56541.1	WP_023524816.1	EIJ75657.1	---------------
gadC3	Amino acid permease	COG0531; TIGR00909; pfam13520; PRK10644	EES52208.1	---------------	---------------	---------------	---------------	---------------	---------------	---------------	---------------	---------------	---------------	---------------	---------------

## Sheet: BestHits_Acc Trees
NCBI Accession IDs for BestHits used for clustering trees in Supplementary figures
Kch
accession	annotation	organism
WP_123104842.1	voltage-gated potassium channel protein	Acidithiobacillus sp. CJ-2
WP_014003552.1	voltage-gated potassium channel protein	Acidithiobacillus caldus
WP_012537590.1	voltage-gated potassium channel protein	Acidithiobacillus ferrooxidans
WP_065413033.1	voltage-gated potassium channel protein	Acidithiobacillus ferrivorans
WP_035217517.1	voltage-gated potassium channel protein	Acidithiobacillus thiooxidans
WP_082923048.1	hypothetical protein	Halothiobacillus sp. LS2
WP_129210156.1	voltage-gated potassium channel protein	Acidipila dinghuensis
WP_145930684.1	voltage-gated potassium channel protein	Acidihalobacter prosperus
WP_035179465.1	voltage-gated potassium channel protein	Acidocella facilis
OYV55255.1	voltage-gated potassium channel	Acidiphilium sp. 20-67-58
SNU88298.1	Voltage-gated potassium channel Kch	Pandoraea sputorum
WP_106448183.1	voltage-gated potassium channel protein	Simplicispira suum
TrkA Leptospirillum
accession	annotation	organism
WP_004514187.1	potassium channel protein	Geobacter metallireducens
WP_011342922.1	potassium channel protein	Pelobacter carbinolicus
WP_066729516.1	potassium channel protein	Desulfuromonas sp. DDH964
WP_148896292.1	potassium channel protein	Geothermobacter ehrlichii
RMD92015.1	potassium channel protein	Calditrichaeota bacterium
PLX87781.1	potassium channel protein	Desulfuromonas sp.
WP_020678219.1	potassium channel protein	Geopsychrobacter electrodiphilus
WP_136524450.1	potassium channel protein	Geomonas ferrireducens
WP_072909116.1	potassium channel protein	Malonomonas rubra
WP_013007716.1	potassium channel protein	Deferribacter desulfuricans
TrkA N. marina
accession	annotation	organism
HBP88514.1	potassium channel protein	Nitrospiraceae bacterium
WP_053379482.1	potassium channel protein	Nitrospira moscoviensis
KXJ99594.1	TrkA family potassium uptake protein	Nitrospira sp. OLB3
REH39868.1	voltage-gated potassium channel	Paraperlucidibaca baekdonensis
WP_098735329.1	potassium channel family protein	Azospirillum palustre
WP_051513761.1	potassium channel protein	Skermanella stibiiresistens
WP_016745947.1	potassium channel family protein	Sphingomonas wittichii
SFR78538.1	voltage-gated potassium channel	Sphingomonas jatrophae
SIN66164.1	voltage-gated potassium channel	Sphingorhabdus marina DSM 22363
WP_149682644.1	potassium channel family protein	Sphingomonas carotinifaciens
SpeE Lep
accession	annotation	organism
VUZ85596.1	spermidine synthase	Candidatus Methylomirabilis lanthanidiphila
RPI09319.1	spermidine synthase	Zetaproteobacteria bacterium
EEG77029.1	spermidine synthase	Dethiobacter alkaliphilus AHT 1
TEU16602.1	polyamine aminopropyltransferase	Dehalococcoidia bacterium
PYN40997.1	polyamine aminopropyltransferase	Candidatus Rokubacteria bacterium
TET56433.1	polyamine aminopropyltransferase	Dehalococcoidia bacterium
OGO04945.1	spermidine synthase	Chloroflexi bacterium RBG_13_54_8
PYN10610.1	spermidine synthase	Candidatus Rokubacteria bacterium
SpeE Nmar
accession	annotation	organism
TFG59775.1	methyltransferase domain-containing protein	Nitrospirales bacterium
WP_121989169.1	hypothetical protein	Nitrospira lenta
WP_090896290.1	hypothetical protein	Candidatus Nitrospira nitrificans
WP_053381654.1	spermidine synthase	Nitrospira moscoviensis
CBK43811.1	putative Spermidine synthase modulated with MFS-type transporter	Nitrospira defluvii
WP_080885556.1	methyltransferase domain-containing protein	Nitrospira japonica
WP_006904637.1	spermine synthase	Thermaerobacter subterraneus
MAM42482.1	hypothetical protein	Thaumarchaeota archaeon
WP_028575558.1	spermidine synthase	Desulfonatronovibrio hydrogenovorans
WP_013120660.1	methyltransferase domain-containing protein	Thermincola potens
ClcA
accession	annotation	organism
AAY81017.1	voltage-gated chloride channel	Sulfolobus acidocaldarius DSM 639
PKQ21170.1	chemotaxis protein	Actinobacteria bacterium HGW-Actinobacteria-6
RLG55783.1	chloride channel protein	Candidatus Korarchaeota archaeon
TAM84487.1	chloride channel protein	Acidobacteria bacterium
WP_121470222.1	chloride channel protein	Edaphobacter dinghuensis
WP_014265697.1	chloride channel protein	Granulicella mallensis
WP_131991766.1	chloride channel protein	Acidipila rosea
WP_083345378.1	chloride channel protein	Terriglobus roseus
MBD32247.1	hypothetical protein	Acidimicrobiaceae bacterium
WP_089409630.1	chloride channel protein	Granulicella rosea
RLE63070.1	chloride channel protein	Thermoprotei archaeon
RLI91944.1	chloride channel protein, partial	Candidatus Altiarchaeales archaeon
RZB32802.1	chloride channel protein, CIC family	Methanosarcinales archaeon
RLI25475.1	chloride channel protein	Candidatus Bathyarchaeota archaeon
RLG25813.1	chloride channel protein	Methanosarcinales archaeon
PLY02937.1	chloride channel protein	Desulfuromonas sp.
TVR24132.1	chloride channel protein	Ilumatobacter sp.
WP_011821609.1	chloride channel protein	Hyperthermus butylicus
WP_072909586.1	chloride channel protein	Malonomonas rubra
NhaP1
accession	annotation	organism
TVQ57393.1	sodium:proton antiporter	Spirulina sp. DLM2.Bin59
PSH05577.1	sodium:proton exchanger	Acidobacteria bacterium
WP_042264219.1	sodium:proton antiporter	Paraburkholderia heleia
WP_119321617.1	sodium:proton antiporter	Capsulimonas corticalis
RYY78890.1	sodium:proton antiporter	Moraxellaceae bacterium
WP_046765151.1	sodium:proton antiporter	Sphingobium chungbukense
WP_140715709.1	sodium:proton antiporter	Mesorhizobium sp. B2-7-3
WP_048877154.1	sodium:proton exchanger	Acidocella aminolytica
WP_085770030.1	sodium:proton antiporter	Methylocystis bryophila
TPG20594.1	sodium:proton antiporter	Sphingomonas koreensis
NhaP2
accession	annotation	organism
PYI95588.1	Na+/H+ antiporter	Verrucomicrobia bacterium
PZR72865.1	Na+/H+ antiporter	Chthoniobacterales bacterium
WP_042114594.1	Na+/H+ antiporter	Pandoraea apista
WP_150599120.1	Na+/H+ antiporter	Pandoraea fibrosis
PYK69174.1	Na+/H+ antiporter	Verrucomicrobia bacterium
WP_150808265.1	Na+/H+ antiporter	Pandoraea sputorum
WP_046290862.1	Na+/H+ antiporter	Pandoraea oxalativorans
PYI92138.1	Na+/H+ antiporter	Verrucomicrobia bacterium
AWN17292.1	Na+/H+ antiporter	Salinisphaera sp. LB1
WP_002685454.1	Na+/H+ antiporter	Beggiatoa alba
GadA
accession	annotation	organism
RZD18249.1	glutamate decarboxylase	Candidatus Acididesulfobacter diazotrophicus
WP_022670276.1	glutamate decarboxylase	Hippea alviniae
WP_048084854.1	glutamate decarboxylase	Methanobacterium formicicum
WP_145256669.1	glutamate decarboxylase	Planctomycetes bacterium Pan216
WP_066671744.1	glutamate decarboxylase	Desulfotomaculum copahuensis
WP_148689961.1	glutamate decarboxylase	Cuniculiplasma divulgatum
EQB69497.1	hypothetical protein AMDU5_GPLC00003G0047	Thermoplasmatales archaeon Gpl
XP_013675343.1	glutamate decarboxylase 5	Brassica napus
XP_027359500.1	glutamate decarboxylase-like	Abrus precatorius
WP_121658766.1	glutamate decarboxylase	Mycetocola zhadangensis
XP_018849108.1	PREDICTED: glutamate decarboxylase-like	Juglans regia
GadC1 Nmar
accession	annotation	organism
WP_083447644.1	amino acid permease	Nitrospira moscoviensis
WP_080888525.1	amino acid permease	Nitrospira japonica
PHA01504.1	amino acid permease	Bacillus pseudomycoides
WP_061580711.1	amino acid permease	Geobacillus stearothermophilus
KDA54971.1	amino acid permease	Thermoanaerobaculum aquaticum
GadC1
accession	annotation	organism
WP_028990076.1	amino acid permease	Thermithiobacillus tepidarius
WP_022747171.1	amino acid permease	Clostridium saccharobutylicum
WP_092471529.1	amino acid permease	Desulfallas arcticus
WP_028385776.1	amino acid permease	Legionella geestiana
WP_020494412.1	amino acid permease	Verrucomicrobium sp. 3C
WP_095629796.1	amino acid permease	Megasphaera sp. ASD88
GadC2a
accession	annotation	organism
PCI76325.1	amino acid permease	Candidatus Aerophobetes bacterium
TML06230.1	universal stress protein	Actinobacteria bacterium
WP_114797226.1	amino acid permease	Gaiella occulta
WP_053227249.1	amino acid permease	Solirubrobacter soli
GadC2b
accession	annotation	organism
PIQ83336.1	amino acid permease	Candidatus Omnitrophica bacterium CG11_big_fil_rev_8_21_14_0_20_63_9
PZR67528.1	universal stress protein UspA	Solirubrobacterales bacterium
WP_093115344.1	universal stress protein	Thermoleophilum album
TMK98440.1	universal stress protein	Actinobacteria bacterium
PZR67531.1	universal stress protein UspA	Solirubrobacterales bacterium
WP_051324458.1	amino acid permease	Solirubrobacter sp. URHD0082
GadC3
accession	annotation	organism
WP_014028509.1	APC family permease	Acidithiobacillus ferrivorans
OFC63215.1	amino acid permease	Acidithiobacillus caldus
WP_051883432.1	APC family permease	Salinisphaera hydrothermalis
WP_059522048.1	APC family permease	Burkholderia cepacia
WP_018300895.1	APC family permease	Fangia hongkongensis

## Sheet: orphans
IDs and cellular location predicted for the orphans hypothetical proteins in the context figures (purple genes). The programs used were PSORTb v3.0 (N.Y. Yu et al., 2010) and CELLO v.2.5 (Yu et al., 2006)
	Name	Lenght	Accession ID	Psortb	Psortb score	Cello	Cello score
Figure 3	hyp1	202	EES51801.1	CytoplasmicMembrane	9.82	Innermembrane	3.893
	hyp2	59	EES51802.1	CytoplasmicMembrane	9.82	Innermembrane	4.582
	hyp3	218	WP_036081335.1	Unknown	2	Extracellular	3.36
	hyp4	86	AIA31502.1	Unknown	2	Cytoplasmic	3.084
Figure 4	hyp1	211	BAM07194.1	Unknown	2	Innermembrane	3.662
	hyp1	216	EES53971.1	Unknown	2	Cytoplasmic	3.068
	hyp1	204	WP_036083552.1	Unknown	2	Innermembrane	3.059
	hyp2	146	EES53976.1	Unknown	2.5	Innermembrane	2.514
	hyp3	260	EES53977.1	CytoplasmicMembrane	9.86	Innermembrane	2.981
Figure 5	hyp1	90	BAM07640.1	Unknown	2	Cytoplasmic	3.763
	hyp2	535	BAM07643.1	Unknown	2	Innermembrane	3.39
	hyp2	550	WP_036082093.1	CytoplasmicMembrane	9.82	Innermembrane	4.438
	hyp3	224	BAM07439.1	Unknown	2	Outermembrane	2.581
	hyp3	182	EES53664.1	Cytoplasmic	8.96	Cytoplasmic	5.987
	hyp3	232	WP_036081688.1	Unknown	2	Innermembrane	3.751
Figure 6	hyp1	108	EES52189.1	Unknown	2	Innermembrane	2.75
	hyp2	392	EES52190.1	Unknown	2.5	Outermembrane	2.069
	hyp3	138	EES52191.1	Unknown	2	Periplasmic	2.266
	hyp4	233	BAM07648.1	Unknown	2	Extracellular	3.316
	hyp4	218	WP_036082099.1	Unknown	2	Cytoplasmic	2.193
	hyp5	433	BAM07650.1	CytoplasmicMembrane	10	Periplasmic	2.353
	hyp5	423	WP_036082101.1	CytoplasmicMembrane	10	Periplasmic	3.794
	hyp6	187	BAM07652.1	Unknown	2	Innermembrane	3.724
	hyp6	193	WP_036082103.1	Unknown	2	Innermembrane	3.341
	hyp7	145	BAM07645.1	Cytoplasmic	8.96	Cytoplasmic	5.682
	hyp7	156	WP_036082095.1	Cytoplasmic	8.96	Cytoplasmic	4.527
	hyp8	151	BAM07644.1	Unknown	2	Innermembrane	2.808
	hyp8	151	WP_023524779.1	Unknown	2	Innermembrane	5.14
	hyp10	82	BAM06838.1	Unknown	2	Cytoplasmic	3.493
	hyp11	138	WP_099590633.1	Unknown	2	Cytoplasmic	3.038
	hyp12	110	WP_099590634.1	Unknown	2	Innermembrane	3.458
	hyp13	360	EES52220.1	Unknown	2	Innermembrane	5.495
	hyp14	119	EES52222.1	Cytoplasmic	8.96	Cytoplasmic	5.997
	hyp15	220	EES52217.1	Unknown	2	Cytoplasmic	5.461
	hyp16	415	EES52216.1	CytoplasmicMembrane	9.86	Innermembrane	3.349
	hyp17	276	WP_036082126.1	Unknown	4.66	Extracellular	2.255
Figure 7	hyp1	311	EES52101.1	Cytoplasmic	8.96	Cytoplasmic	4.536
	hyp2	161	EES52097.1	Unknown	2	Innermembrane	2.875
	hyp3	169	BAM06646.1	CytoplasmicMembrane	9.82	Innermembrane	3.938
	Refs.:
	N.Y. Yu, J.R. Wagner, M.R. Laird, G. Melli, S. Rey, R. Lo, P. Dao, S.C. Sahinalp, M. Ester, L.J. Foster, F.S.L. Brinkman (2010) PSORTb 3.0: Improved protein subcellular localization prediction with refined localization subcategories and predictive capabilities for all prokaryotes, Bioinformatics 26(13):1608-1615
	Yu CS, Chen YC, Lu CH, Hwang JK: Prediction of protein subcellular localization. Proteins: Structure, Function and Bioinformatics 2006, 64:643-651.

## Sheet: Dn Ds
Dn/Ds ratios of first and second line of resistance genes from Leptospirillum genus and Nitrospira marina as outgroup (denomination based on Supplementary Figures S1-S11).
Gene	Dn/Ds ratio
trkA Leptospirillum	0.05
trkA Leptospirillum and trkA Nitrospira	1
speE Leptospirillum	0.05
speE Leptospirillum and speE Nitrospira	0.08
speE Nitrospira	0.04
hpnH Leptospirillum	0.06
hpnH Leptospirillum and hpnH Nitrospira	0.05
hpnJ1	0.06
hpnJ2	0.02
hpnJ3	0.05
hpnJ1 and hpnJ3	0.12
hpnJ1-J3	0.1
hpnP Leptospirillum	0.06
hpnP Leptospirillum and hpnP Nitrospira	0.06
slp1-4	1
slp5	0.07
slp7	0.07
slp8	0.23
slp7-8	0.08
slp5, slp7 and slp8	0.1
clcA Leptospirillum	0.1
gadA clcA Leptospirillum (Group I and II)	0.05
gadA clcA Leptospirillum (Group I-III)	0.05
gadC1	0.07
gadC2a	0.1
gadC2b	0.05
gadC2 (C2a-C2b)	0.12
gadC1 and gadC3	0.09
gadC1-C3	0.12

## Sheet: AR-not found
Genes realated to acid resistance not found in any of the 12 Leptospirillum genomes
	Gene Name	PFAM	EC	Description	Reference
Arginine (AR3)	AdiA	PF01276	4.1.1.19	arginine decarboxylase	Foster, J. W. (2004). Escherichia coli acid resistance: tales of an amateur acidophile. Nature Reviews Microbiology, 2(11), 898.
	AdiC	PF13520		arginine:agmatine antiporter	Foster, J. W. (2004). Escherichia coli acid resistance: tales of an amateur acidophile. Nature Reviews Microbiology, 2(11), 898.
Lysine (AR4)	cadA (LDCI)	PF01276	4.1.1.18	lysine decarboxylase	Soksawatmaekhin, W., Kuraishi, A., Sakata, K., Kashiwagi, K., & Igarashi, K. (2004). Excretion and uptake of cadaverine by CadB and its physiological functions in Escherichia coli. Molecular microbiology, 51(5), 1401-1412.
	cadB	PF13520		cadaverine:lysine antiporter	Soksawatmaekhin, W., Kuraishi, A., Sakata, K., Kashiwagi, K., & Igarashi, K. (2004). Excretion and uptake of cadaverine by CadB and its physiological functions in Escherichia coli. Molecular microbiology, 51(5), 1401-1412.
Ornithine (AR5)	SpeC	PF01276	4.1.1.17	ornithine decarboxylase, biosynthetic	Romano, A., Ladero, V., Alvarez, M. A., & Lucas, P. M. (2014). Putrescine production via the ornithine decarboxylation pathway improves the acid stress survival of Lactobacillus brevis and is part of a horizontally transferred acid resistance locus. International journal of food microbiology, 175, 14-19.
	potE	PF13520		putrescine:H+ symporter / putrescine:ornithine antiporter PotE	Romano, A., Ladero, V., Alvarez, M. A., & Lucas, P. M. (2014). Putrescine production via the ornithine decarboxylation pathway improves the acid stress survival of Lactobacillus brevis and is part of a horizontally transferred acid resistance locus. International journal of food microbiology, 175, 14-19.
Glutamate (AR2)	gadB	PF00282	4.1.1.15	glutamate decarboxylase B	Foster, J. W. (2004). Escherichia coli acid resistance: tales of an amateur acidophile. Nature Reviews Microbiology, 2(11), 898.
	ybaS	PF04960
Chaperone	dps	PF00210		DNA protection during starvation protein	Jeong, K. C., Hung, K. F., Baumler, D. J., Byrd, J. J., & Kaspar, C. W. (2008). Acid stress damage of DNA is prevented by Dps binding in Escherichia coli O157: H7. BMC microbiology, 8(1), 181.
	hdeA	PF06411		periplasmic acid stress chaperone	Kern, R., Malki, A., Abdallah, J., Tagourti, J., & Richarme, G. (2007). Escherichia coli HdeB is an acid stress chaperone. Journal of bacteriology, 189(2), 603-610.
	hdeB	PF06411		periplasmic acid stress chaperone	Kern, R., Malki, A., Abdallah, J., Tagourti, J., & Richarme, G. (2007). Escherichia coli HdeB is an acid stress chaperone. Journal of bacteriology, 189(2), 603-610.
	hchA		4.2.1.130	Chaperone Hsp31	Mujacic, M., & Baneyx, F. (2007). Chaperone Hsp31 contributes to acid resistance in stationary-phase Escherichia coli. Appl. Environ. Microbiol., 73(3), 1014-1018.
	DegP	PF00595		ChaperoneDegP	Zhang, M., Lin, S., Song, X., Liu, J., Fu, Y., Ge, X., ... & Chen, P. R. (2011). A genetically incorporated crosslinker reveals chaperone cooperation in acid resistance. Nature chemical biology, 7(10), 671.
	SurA	PF09312	5.2.1.8	Chaperone SurA	Zhang, M., Lin, S., Song, X., Liu, J., Fu, Y., Ge, X., ... & Chen, P. R. (2011). A genetically incorporated crosslinker reveals chaperone cooperation in acid resistance. Nature chemical biology, 7(10), 671.
	SppA	PF01343		protease-4	Christel, Stephan, et al. "Multi-omics reveals the lifestyle of the acidophilic, mineral-oxidizing model species Leptospirillum ferriphilumT." Appl. Environ. Microbiol. 84.3 (2018): e02091-17.
	HslU	PF07724		ATP-dependent HslUV protease ATP-binding subunit HslU	Christel, Stephan, et al. "Multi-omics reveals the lifestyle of the acidophilic, mineral-oxidizing model species Leptospirillum ferriphilumT." Appl. Environ. Microbiol. 84.3 (2018): e02091-17.
Acid Fitness Island	yhiD	PF02308		Putative magnesium transporter YhiD	Mates, A. K., Sayed, A. K., & Foster, J. W. (2007). Products of the Escherichia coli acid fitness island attenuate metabolite stress at extremely low pH and mediate a cell density-dependent acid resistance. Journal of bacteriology, 189(7), 2759-2768.
	hdeD	PF03729		acid-resistance membrane protein	Mates, A. K., Sayed, A. K., & Foster, J. W. (2007). Products of the Escherichia coli acid fitness island attenuate metabolite stress at extremely low pH and mediate a cell density-dependent acid resistance. Journal of bacteriology, 189(7), 2759-2768.
Deaminase systems	arcA	PF02274	3.5.3.6	arginine deiminase	Casiano-Colón, A. I. D. A., & Marquis, R. E. (1988). Role of the arginine deiminase system in protecting oral bacteria and an enzymatic basis for acid tolerance. Appl. Environ. Microbiol., 54(6), 1318-1324.
	arcC	PF00696	2.7.2.2	Carbamate kinase	Casiano-Colón, A. I. D. A., & Marquis, R. E. (1988). Role of the arginine deiminase system in protecting oral bacteria and an enzymatic basis for acid tolerance. Appl. Environ. Microbiol., 54(6), 1318-1324.
	aguA	PF04371		agmatine deiminase	Lund, P., Tramonti, A., & De Biase, D. (2014). Coping with low pH: molecular strategies in neutralophilic bacteria. FEMS microbiology reviews, 38(6), 1091-1125.
	aguB	PF00795		N-carbamoylputrescine amidohydrolase	Lund, P., Tramonti, A., & De Biase, D. (2014). Coping with low pH: molecular strategies in neutralophilic bacteria. FEMS microbiology reviews, 38(6), 1091-1125.
Urea Breakdown	ureA	PF00547		urease γ subunit	Krulwich, T. A., Sachs, G., & Padan, E. (2011). Molecular aspects of bacterial pH sensing and homeostasis. Nature Reviews Microbiology, 9(5), 330.
	ureB	PF00699	3.5.1.5	urease β subunit	Krulwich, T. A., Sachs, G., & Padan, E. (2011). Molecular aspects of bacterial pH sensing and homeostasis. Nature Reviews Microbiology, 9(5), 330.
	ureC	PF01979	3.5.1.5	urease α subunit	Krulwich, T. A., Sachs, G., & Padan, E. (2011). Molecular aspects of bacterial pH sensing and homeostasis. Nature Reviews Microbiology, 9(5), 330.
	ureD	PF01774		Urease accessory protein UreD	Krulwich, T. A., Sachs, G., & Padan, E. (2011). Molecular aspects of bacterial pH sensing and homeostasis. Nature Reviews Microbiology, 9(5), 330.
	ureE	PF02814		Urease accessory protein UreE	Krulwich, T. A., Sachs, G., & Padan, E. (2011). Molecular aspects of bacterial pH sensing and homeostasis. Nature Reviews Microbiology, 9(5), 330.
	ureF	PF01730		Urease accessory protein UreF	Krulwich, T. A., Sachs, G., & Padan, E. (2011). Molecular aspects of bacterial pH sensing and homeostasis. Nature Reviews Microbiology, 9(5), 330.
	ureG	PF02492		Urease accessory protein UreG	Krulwich, T. A., Sachs, G., & Padan, E. (2011). Molecular aspects of bacterial pH sensing and homeostasis. Nature Reviews Microbiology, 9(5), 330.
Hopanoids	sps	PF00494		Squalene/phytoene synthase	Kulkarni, G., Busset, N., Molinaro, A., Gargani, D., Chaintreuil, C., Silipo, A., ... & Newman, D. K. (2015). Specific hopanoid classes differentially affect free-living and symbiotic states of Bradyrhizobium diazoefficiens. MBio, 6(5), e01251-15.
	hpnB	PF00535		Hopene-associated glycosyltransferase HpnB	Belin, B. J., Busset, N., Giraud, E., Molinaro, A., Silipo, A., & Newman, D. K. (2018). Hopanoid lipids: from membranes to plant–bacteria interactions. Nature Reviews Microbiology, 16(5), 304.
	HpnK	PF04794		Hopanoid biosynthesis associated protein HpnK	Belin, B. J., Busset, N., Giraud, E., Molinaro, A., Silipo, A., & Newman, D. K. (2018). Hopanoid lipids: from membranes to plant–bacteria interactions. Nature Reviews Microbiology, 16(5), 304.
	HpnM	PF05494		Hopanoid biosynthesis associated membrane protein HpnM	Belin, B. J., Busset, N., Giraud, E., Molinaro, A., Silipo, A., & Newman, D. K. (2018). Hopanoid lipids: from membranes to plant–bacteria interactions. Nature Reviews Microbiology, 16(5), 304.
	HpnN	PF03176		Hopanoid biosynthesis associated RND transporter like protein HpnN	Belin, B. J., Busset, N., Giraud, E., Molinaro, A., Silipo, A., & Newman, D. K. (2018). Hopanoid lipids: from membranes to plant–bacteria interactions. Nature Reviews Microbiology, 16(5), 304.
